# Supplementary material for: Conductive Chitosan–Graphene Oxide Scaffold with Applications in Peripheral Nerve Tissue Engineering
Source: Polymers (Basel). 2025 Sep 2;17(17):2398. doi: 10.3390/polym17172398 (PMC12431565; doi:10.3390/polym17172398)
Supplement: Supplementary file 1 [file polymers-17-02398-s001.zip]

Archive with 1 entries (1 files):
- polymers-3784622-supplementary.pdf
